# Supplementary material for: Incorporation of hazelnut skin green extract in pork burgers delays lipid oxidation during cooking and in vitro digestion
Source: J Sci Food Agric. 2025 Jul 10;105(14):7881–9. doi: 10.1002/jsfa.70039 (PMC12509047; doi:10.1002/jsfa.70039)
Supplement: Supplementary file 1 — Table S1. Mass spectrometry data of phenolic compounds identified in hazelnut skin green extract and characteristic of the standard compounds used for quantitfication. [file JSFA-105-7881-s001.xlsx]

## Sheet: Table_S1
Table S1. Mass spectrometry data of phenolic compounds identified in hazelnut skin green extract and characteristic of the standard compounds used for quantitfication
Compound	m/z	Fragments	Retention time (min)	Quantified as	Standard purity	Supplier
Hydroxybenzoic acid	137.023	99.033	6	3,4-Dihydroxybenzoic acid	≥98%	Sigma-Aldrich (Milan, Italy)
Dihydroxybenzoic acid	153.018	109.028	4.01	3,4-Dihydroxybenzoic acid	≥98%	Sigma-Aldrich (Milan, Italy)
Protocatechuic acid	153.018	109.028	4.66	3,4-Dihydroxybenzoic acid	≥97%	Sigma-Aldrich (Milan, Italy)
Gallic acid	169.013	125.023	2.63	3,4,5-Trihydroxybenzoic acid	≥98%	Sigma-Aldrich (Milan, Italy)
Epicatechin	289.072	245.0820; 109.0283; 125.0235; 205.0499	7.1	Epicatechin	≥98%	Sigma-Aldrich (Milan, Italy)
Catechin	289.072	245.0822; 109.0280; 125.0232	8.6	Catechin	≥98%	Sigma-Aldrich (Milan, Italy)
Ellagic acid	300.999	257.0092; 229.0140	11.34	Ellagic acid	≥95%	Sigma-Aldrich (Milan, Italy)
Quercetin	301.035	151.0028; 178.9976	16.5	Quercetin	≥95%	Sigma-Aldrich (Milan, Italy)
Epigallocatechin	305.067	125.0234; 137.0234; 167.0341; 109.0284; 179.0342; 219.0661; 57.0333	5.33	Epigallocatechin	≥95%	Sigma-Aldrich (Milan, Italy)
Gallocatechin	305.067	125.0234; 137.0234; 167.0341; 109.0284; 179.0342; 219.0661; 57.0333	7.18	Gallocatechin	≥95%	Sigma-Aldrich (Milan, Italy)
Myricetin	317.031	151.0034; 181.0015	13.95	Myricetin	≥95%	Sigma-Aldrich (Milan, Italy)
Galloyl-shikimic acid isomer 1	325.049	169.0136; 125.0235	7.76	3,4,5-Trihydroxybenzoic acid	≥98%	Sigma-Aldrich (Milan, Italy)
Galloyl-shikimic acid isomer 2	325.049	169.0136; 125.0235	9.24	3,4,5-Trihydroxybenzoic acid	≥98%	Sigma-Aldrich (Milan, Italy)
Galloyl-glucose isomer 1	331.067	169.0135; 125.0233	2.91	3,4,5-Trihydroxybenzoic acid	≥98%	Sigma-Aldrich (Milan, Italy)
Galloyl-glucose isomer 2	331.067	169.0135; 125.0233	3.65	3,4,5-Trihydroxybenzoic acid	≥98%	Sigma-Aldrich (Milan, Italy)
Galloyl-glucose isomer 3	331.067	169.0135; 125.0233	4.08	3,4,5-Trihydroxybenzoic acid	≥98%	Sigma-Aldrich (Milan, Italy)
Galloyl-glucose isomer 4	331.067	169.0135; 125.0233	4.61	3,4,5-Trihydroxybenzoic acid	≥98%	Sigma-Aldrich (Milan, Italy)
Syringic acid-4-O-hexoside isomer 1	359.099	197.0450; 182.0211; 123.0078; 153.0554	7.85	4-Hydroxy-3,5-dimethoxybenzoic acid	≥95%	Sigma-Aldrich (Milan, Italy)
Kaempferol-3-O rhamnoside	431.099	285.041	14.41	Quercetin-3-O-rhamnoside	≥95%	Sigma-Aldrich (Milan, Italy)
Phloretin 2'-O-glucoside	435.13	273.077	14.43	Quercetin-3-O-glucoside	≥95%	Sigma-Aldrich (Milan, Italy)
Epicatechin-3-O-gallate	441.084	169.0137; 125.0235; 289.0718; 245.0819	11.88	Epicatechin-3-O-gallate	≥98%	Sigma-Aldrich (Milan, Italy)
Quercetin-3-O-rhamnoside	447.093	300.0280; 255.0302; 301.0359; 271.0255; 227.0349; 151.0029; 107.0128; 163.0034; 65.0020	13.09	Quercetin-3-O-rhamnoside	≥95%	Sigma-Aldrich (Milan, Italy)
Epigallocatechin-3-O-gallate	457.078	305.0668; 169.0137; 125.0235; 289.0718; 245.0819	9.48	Epigallocatechin-3-O-gallate	≥98%	Sigma-Aldrich (Milan, Italy)
Myricetin-3-O-rhamnoside	463.089	317.032	11.55	Quercetin-3-O-rhamnoside	≥95%	Sigma-Aldrich (Milan, Italy)
Procyanidin dimer A type isomer	575.12	449.0721; 407.0772; 289.0725; 287.0726	13.15	Procyanidin B1	≥90%	Sigma-Aldrich (Milan, Italy)
Procyanidin dimer B type isomer 1	577.136	125.0234; 289.0721; 407.0771; 245.0846	7.07	Procyanidin B1	≥90%	Sigma-Aldrich (Milan, Italy)
Procyanidin dimer B type isomer 2	577.136	125.0234; 289.0720; 407.0791; 245.0822	7.33	Procyanidin B1	≥90%	Sigma-Aldrich (Milan, Italy)
Procyanidin dimer B type isomer 3	577.136	125.0231; 289.0711; 407.0792	8.66	Procyanidin B1	≥90%	Sigma-Aldrich (Milan, Italy)
Procyanidin dimer B type isomer 4	577.136	125.0231; 289.0711; 407.0792	10.24	Procyanidin B1	≥90%	Sigma-Aldrich (Milan, Italy)
Catechin-gallocatechin isomer	593.131	177.0185; 125.0233; 407.0775; 289.0724; 109.0284; 57.0333	5.73	Procyanidin B1	≥90%	Sigma-Aldrich (Milan, Italy)
Quercetin-3-O-rutinoside	609.147	300.0279; 271.0255; 255.0295; 301.0350; 178.1124	11.46	Quercetin-3-O-rutinoside	≥94%	Sigma-Aldrich (Milan, Italy)
Isorhamnetin-3-O-rutinoside	623.162	315.0513; 299.0199; 300.0277; 271.025	12.73	Quercetin-3-O-rutinoside	≥94%	Sigma-Aldrich (Milan, Italy)
Procyanidin trimer B type	865.2	125.0233; 289.0720; 407.0760; 287.0569	5.15	Procyanidin B1	≥90%	Sigma-Aldrich (Milan, Italy)
Prodelphinidin trimer B type	881.194	125.0233; 289.0720; 407.0760; 287.0569; 577.1264	6.64	Procyanidin B1	≥90%	Sigma-Aldrich (Milan, Italy)
